# Supplementary material for: Wide space sowing achieved high productivity and effective nitrogen use of irrigated wheat in South Shanxi, China
Source: PeerJ. 2022 Jul 11;10:e13727. doi: 10.7717/peerj.13727 (PMC9281599; doi:10.7717/peerj.13727)
Supplement: Supplemental Information 1 [file peerj-10-13727-s001.zip › data.xlsx]

## Sheet:  yield and yield components
Y	Y	Sowing method	S	Nitrogen	N	Rep	Yield	average	Ear number	average	Grain numberper ear	average	1000-grain weight	average
				kg/ha			t/ha		(106 ha−1)				(g)
2017-2018	1	DS	1	0	1	1	3.85498		2.64765		28.7931		43.465
2017-2018	1	DS	1	0	1	2	3.84497		2.63654		28.8102		43.8795
2017-2018	1	DS	1	0	1	3	3.95022	3.88339	2.47261	2.5856	27.8447	28.4827	44.9555	44.1
2017-2018	1	DS	1	180	2	1	6.38708		4.05962		34.15		41.2824
2017-2018	1	DS	1	180	2	2	6.22753		4.00129		32.5675		41.5296
2017-2018	1	DS	1	180	2	3	6.30447	6.30636	4.17669	4.0792	33.1825	33.3	40.788	41.2
2017-2018	1	DS	1	240	3	1	6.89459		4.4123		32.6488		40.8591
2017-2018	1	DS	1	240	3	2	6.70758		4.2166		33.1053		40.491
2017-2018	1	DS	1	240	3	3	6.77984	6.794	4.34838	4.32576	33.8459	33.2	41.3499	40.9
2017-2018	1	DS	1	300	4	1	6.05		4.59075		30.2159		38.3146
2017-2018	1	DS	1	300	4	2	5.98035		4.49257		29.6781		38.391
2017-2018	1	DS	1	300	4	3	5.94565	5.992	4.49768	4.527	31.2642	30.3861	37.8944	38.2
2017-2018	1	WS	2	0	1	1	4.46106		3.28413		25.3548		43.043
2017-2018	1	WS	2	0	1	2	4.34443		3.45768		26.5284		43.387
2017-2018	1	WS	2	0	1	3	4.47888	4.42812	3.487	3.4096	25.4967	25.7933	42.57	43
2017-2018	1	WS	2	180	2	1	6.9049		4.5402		34.2154		39.299
2017-2018	1	WS	2	180	2	2	6.75709		4.57608		32.4834		40.299
2017-2018	1	WS	2	180	2	3	6.92425	6.86208	4.68372	4.6	31.8951	32.8646	40.702	40.1
2017-2018	1	WS	2	240	3	1	7.70775		5.04357		32.9784		39.8
2017-2018	1	WS	2	240	3	2	7.51345		4.92984		31.9043		39.84
2017-2018	1	WS	2	240	3	3	7.70756	7.64292	5.05659	5.01	33.355	32.7459	40.36	40
2017-2018	1	WS	2	300	4	1	7.85059		5.51423		30.4053		38.9436
2017-2018	1	WS	2	300	4	2	7.70133		5.71142		29.5713		39.2564
2017-2018	1	WS	2	300	4	3	7.81808	7.79	5.72555	5.6504	29.7234	29.9	39.1	39.1
2018-2019	2	DS	1	0	1	1	5.01966		3.51506		26.904		44.8225
2018-2019	2	DS	1	0	1	2	5.0929		3.62481		27.012		44.6887
2018-2019	2	DS	1	0	1	3	4.95668	5.02308	3.55069	3.56352	27.039	26.985	44.2873	44.5995
2018-2019	2	DS	1	180	2	1	7.39337		4.72278		32.5561		42.2269
2018-2019	2	DS	1	180	2	2	7.527		4.81913		32.4251		42.294
2018-2019	2	DS	1	180	2	3	7.50367	7.47468	4.76809	4.77	33.2767	32.7527	41.3291	41.95
2018-2019	2	DS	1	240	3	1	8.05691		5.11578		32.6639		41.7444
2018-2019	2	DS	1	240	3	2	8.11178		5.14537		32.9594		42.0793
2018-2019	2	DS	1	240	3	3	7.96103	8.04324	5.30885	5.19	32.8609	32.8281	41.7863	41.87
2018-2019	2	DS	1	300	4	1	7.45864		5.39081		29.6005		40.5015
2018-2019	2	DS	1	300	4	2	7.5039		5.50619		29.6887		40.5015
2018-2019	2	DS	1	300	4	3	7.41074	7.45776	5.56797	5.48832	28.9826	29.4239	39.6569	40.22
2018-2019	2	WS	2	0	1	1	5.51733		4.39191		24.9945		44.3242
2018-2019	2	WS	2	0	1	2	5.5466		4.29081		24.7468		44.5013
2018-2019	2	WS	2	0	1	3	5.45322	5.50572	4.22327	4.302	24.5734	24.7715	44.0143	44.2799
2018-2019	2	WS	2	180	2	1	8.03617		5.27085		31.8412		42.1159
2018-2019	2	WS	2	180	2	2	8.30752		5.45594		31.1261		42.6656
2018-2019	2	WS	2	180	2	3	8.3355	8.2264	5.35206	5.35962	32.006	31.6577	42.0736	42.285
2018-2019	2	WS	2	240	3	1	8.88967		6.08221		29.5519		41.9119
2018-2019	2	WS	2	240	3	2	9.10201		6.20587		31.5519		41.7863
2018-2019	2	WS	2	240	3	3	8.86504	8.95224	6.02354	6.10387	31.2211	30.775	41.9119	41.87
2018-2019	2	WS	2	300	4	1	9.20602		6.8944		28.8276		40.0768
2018-2019	2	WS	2	300	4	2	8.99722		6.88285		28.7719		40.2384
2018-2019	2	WS	2	300	4	3	9.1672	9.12348	6.68745	6.82157	28.9759	28.8585	40.8848	40.4

## Sheet: LAI Stem number
	Y	Sowing method	S	Nitrogen	N	R	lAI	average	Maximum stems number	average	Ear number	average	Productive stem percentage	average
				kg/ha					(106 ha−1)		(106 ha−1)		(%)
2017-2018	1	DS	1	0	1	1	2.74111		4.82051		2.64765		54.9248
2017-2018	1	DS	1	0	1	2	2.68166		4.7967		2.63654		54.9657
2017-2018	1	DS	1	0	1	3	2.64723	2.69	4.59908	4.73876	2.47261	2.5856	53.7631	54.5512
2017-2018	1	DS	1	180	2	1	4.31983		7.65158		4.05962		53.056
2017-2018	1	DS	1	180	2	2	4.62515		7.6147		4.00129		52.5469
2017-2018	1	DS	1	180	2	3	4.52502	4.49	7.78296	7.68308	4.17669	4.0792	53.6646	53.0892
2017-2018	1	DS	1	240	3	1	4.86854		8.31141		4.4123		53.0872
2017-2018	1	DS	1	240	3	2	4.81789		8.23704		4.2166		51.1908
2017-2018	1	DS	1	240	3	3	4.92357	4.87	8.25433	8.26759	4.34838	4.32576	52.68	52.3193
2017-2018	1	DS	1	300	4	1	5.0899		9.19753		4.59075		49.9129
2017-2018	1	DS	1	300	4	2	5.19538		9.16323		4.49257		49.0282
2017-2018	1	DS	1	300	4	3	5.46472	5.25	9.01555	9.12544	4.49768	4.527	49.888	49.6097
2017-2018	1	WS	2	0	1	1	2.97139		6.07759		3.28413		54.0367
2017-2018	1	WS	2	0	1	2	3.06364		6.11026		3.45768		56.588
2017-2018	1	WS	2	0	1	3	3.11497	3.05	6.20215	6.13	3.487	3.4096	56.2224	55.6157
2017-2018	1	WS	2	180	2	1	4.76485		8.23786		4.5402		55.1139
2017-2018	1	WS	2	180	2	2	4.63559		8.45331		4.57608		54.1336
2017-2018	1	WS	2	180	2	3	4.54956	4.65	8.51352	8.40156	4.68372	4.6	55.0151	54.7542
2017-2018	1	WS	2	240	3	1	5.35808		9.40941		5.04357		53.6013
2017-2018	1	WS	2	240	3	2	4.99928		9.41121		4.92984		52.3827
2017-2018	1	WS	2	240	3	3	5.24264	5.2	9.22457	9.34839	5.05659	5.01	54.8166	53.6002
2017-2018	1	WS	2	300	4	1	5.52886		10.5381		5.51423		52.3266
2017-2018	1	WS	2	300	4	2	5.4538		10.8185		5.71142		52.7929
2017-2018	1	WS	2	300	4	3	5.69733	5.56	10.8798	10.7455	5.72555	5.6504	52.6255	52.5817
2018-2019	2	DS	1	0	1	1	3.28087		6.91821		3.51506		50.8088
2018-2019	2	DS	1	0	1	2	3.28319		6.97324		3.62481		51.9817
2018-2019	2	DS	1	0	1	3	3.36594	3.31	7.00738	6.96628	3.55069	3.56352	50.6708	51.1537
2018-2019	2	DS	1	180	2	1	4.5478		9.51195		4.72278		49.651
2018-2019	2	DS	1	180	2	2	4.73536		9.39403		4.81913		51.2999
2018-2019	2	DS	1	180	2	3	4.54684	4.61	9.26402	9.39	4.76809	4.77	51.4689	50.8066
2018-2019	2	DS	1	240	3	1	4.9373		10.8444		5.11578		47.1746
2018-2019	2	DS	1	240	3	2	5.27171		10.8379		5.14537		47.4756
2018-2019	2	DS	1	240	3	3	5.06099	5.09	10.5574	10.7466	5.30885	5.19	50.2854	48.3119
2018-2019	2	DS	1	300	4	1	5.65619		11.6152		5.39081		46.4116
2018-2019	2	DS	1	300	4	2	5.42712		11.3475		5.50619		48.5233
2018-2019	2	DS	1	300	4	3	5.5967	5.56	11.4272	11.4633	5.56797	5.48832	48.7257	47.8869
2018-2019	2	WS	2	0	1	1	3.51133		8.33589		4.39191		52.6868
2018-2019	2	WS	2	0	1	2	3.59204		7.97076		4.29081		53.8319
2018-2019	2	WS	2	0	1	3	3.51664	3.54	8.19866	8.16844	4.22327	4.302	51.5117	52.6768
2018-2019	2	WS	2	180	2	1	4.87634		10.2719		5.27085		51.3132
2018-2019	2	WS	2	180	2	2	5.12868		10.3981		5.45594		52.4704
2018-2019	2	WS	2	180	2	3	4.78498	4.93	10.6213	10.4305	5.35206	5.35962	50.3897	51.3911
2018-2019	2	WS	2	240	3	1	5.38988		11.753		6.08221		51.7503
2018-2019	2	WS	2	240	3	2	5.46592		12.2187		6.20587		50.7898
2018-2019	2	WS	2	240	3	3	5.6742	5.51	12.1321	12.0346	6.02354	6.10387	49.6497	50.73
2018-2019	2	WS	2	300	4	1	5.94292		13.8096		6.8944		49.9248
2018-2019	2	WS	2	300	4	2	6.09598		13.5102		6.88285		50.9456
2018-2019	2	WS	2	300	4	3	6.1111	6.05	13.3204	13.5467	6.68745	6.82157	50.2045	50.3583

## Sheet: Dry matter
	Y	Sowing method	S	Nitrogen	N	R	Total dry weight at anthesis	average	Total dry	average	grain weight	average	Post-anthesis dry matter production	average	HI	average
				kg/ha			t/ha		weight		t/ha		t/ha
2017-2018	1	DS	1	0	1	1	4.13648		6.35136		3.22		2.21488		50.6978
2017-2018	1	DS	1	0	1	2	4.13506		6.36039		3.26		2.22534		51.2547
2017-2018	1	DS	1	0	1	3	4.09846	4.12333	6.30824	6.34	3.26321	3.24774	2.20978	2.21667	51.7293	51.2272
2017-2018	1	DS	1	180	2	1	7.8		11.86		5.59		4.06		47.1332
2017-2018	1	DS	1	180	2	2	8.23819		12.162		5.51692		3.92381		45.3619
2017-2018	1	DS	1	180	2	3	8.11181	8.05	12.2514	12.0911	5.67367	5.59353	4.13959	4.04113	46.3104	46.2685
2017-2018	1	DS	1	240	3	1	8.54302		12.98		6.01		4.43698		46.302
2017-2018	1	DS	1	240	3	2	8.70408		13.17		6.031		4.4659		45.7935
2017-2018	1	DS	1	240	3	3	8.5529	8.6	12.6786	12.9429	5.73735	5.92612	4.1257	4.34286	45.2522	45.7826
2017-2018	1	DS	1	300	4	1	8.09		11.9404		5.1716		3.85038		43.3119
2017-2018	1	DS	1	300	4	2	8.08		12.1355		5.33413		4.05552		43.9547
2017-2018	1	DS	1	300	4	3	8.25	8.14	12.2241	12.1	5.24427	5.25	3.9741	3.96	42.901	43.3892
2017-2018	1	WS	2	0	1	1	4.8007		7.50704		3.76311		2.70634		50.1278
2017-2018	1	WS	2	0	1	2	5.0003		7.72		3.77631		2.7197		48.9159
2017-2018	1	WS	2	0	1	3	4.89	4.897	7.60296	7.61	3.80558	3.78167	2.71296	2.713	50.0539	49.6992
2017-2018	1	WS	2	180	2	1	8.31545		12.9703		5.98749		4.65483		46.1632
2017-2018	1	WS	2	180	2	2	8.10006		12.9108		6.15326		4.81073		47.6598
2017-2018	1	WS	2	180	2	3	8.3514	8.25564	13.0574	12.9795	6.00867	6.04981	4.70597	4.72384	46.0174	46.6135
2017-2018	1	WS	2	240	3	1	9.29		13.7301		6.45452		4.44008		47.01
2017-2018	1	WS	2	240	3	2	8.83254		14.5501		6.5596		5.71754		45.0829
2017-2018	1	WS	2	240	3	3	8.9019	9.00815	14.3119	14.1974	6.56678	6.52697	5.41	5.18921	45.8834	45.9921
2017-2018	1	WS	2	300	4	1	9.65		14.8576		6.56947		5.20762		44.2161
2017-2018	1	WS	2	300	4	2	9.2		14.5395		6.69013		5.33947		46.0136
2017-2018	1	WS	2	300	4	3	9.35	9.4	14.4941	14.6304	6.5404	6.6	5.14413	5.23041	45.1245	45.1181
2018-2019	2	DS	1	0	1	1	5.89419		9.1597		4.38482		3.26551		47.8708
2018-2019	2	DS	1	0	1	2	6.25836		9.36025		4.19397		3.1019		44.8062
2018-2019	2	DS	1	0	1	3	6.1081	6.08688	9.28096	9.26697	4.28747	4.28875	3.17286	3.18009	46.1964	46.2911
2018-2019	2	DS	1	180	2	1	9.85132		14.9		6.42618		5.04868		43.1287
2018-2019	2	DS	1	180	2	2	9.65931		14.867		6.60391		5.20769		44.4199
2018-2019	2	DS	1	180	2	3	9.79937	9.77	14.933	14.9	6.5004	6.51016	5.13363	5.13	43.5304	43.693
2018-2019	2	DS	1	240	3	1	10.7257		16.3979		7.07281		5.67213		43.1326
2018-2019	2	DS	1	240	3	2	10.8566		16.61		7.1861		5.7534		43.2637
2018-2019	2	DS	1	240	3	3	10.5917	10.7247	16.3721	16.46	7.24118	7.1667	5.78046	5.73533	44.2287	43.5416
2018-2019	2	DS	1	300	4	1	9.86042		15.1208		6.58578		5.2604		43.5544
2018-2019	2	DS	1	300	4	2	9.90391		15.05		6.46585		5.14609		42.9625
2018-2019	2	DS	1	300	4	3	10.3635	10.0426	15.4404	15.2037	6.43336	6.495	5.07689	5.16112	41.6657	42.7275
2018-2019	2	WS	2	0	1	1	6.53474		10.1721		4.70288		3.63737		46.2331
2018-2019	2	WS	2	0	1	2	6.74844		10.4072		4.682		3.6588		44.9879
2018-2019	2	WS	2	0	1	3	6.3189	6.53402	9.99505	10.1915	4.77081	4.71856	3.67615	3.65744	47.7318	46.3176
2018-2019	2	WS	2	180	2	1	10.55		16.6758		7.28735		6.12582		43.7001
2018-2019	2	WS	2	180	2	2	10.93		16.8307		7.09627		5.90072		42.1626
2018-2019	2	WS	2	180	2	3	11.25	10.91	17.1935	16.9	7.14029	7.17464	5.94347	5.99	41.5291	42.4639
2018-2019	2	WS	2	240	3	1	11.68		18.3402		7.82895		6.66015		42.6875
2018-2019	2	WS	2	240	3	2	11.4179		18.2594		7.98311		6.84144		43.7207
2018-2019	2	WS	2	240	3	3	12.4	11.8326	18.9905	18.53	7.78333	7.86513	6.5905	6.69736	40.9854	42.4645
2018-2019	2	WS	2	300	4	1	11.715		18.3762		7.92		6.66125		43.0991
2018-2019	2	WS	2	300	4	2	12.285		19.0138		7.98		6.72875		41.9696
2018-2019	2	WS	2	300	4	3	12.18	12.06	18.86	18.75	7.95	7.95	6.68	6.69	42.1527	42.4071

## Sheet: Nitrogen at anthesis 
	Y	Sowing method	S	Nitrogen	N	R	DM	t/ha		N concentration	%		N content	kg/ha
				kg/ha			leaf+stem	ear	SUM	leaf+stem	ear		leaf+stem	ear	SUM	avg
2017-2018	1	DS	1	0	1	1	3.01963	1.11685	4.13648	1.75846	1.64054		53.099	18.3223	71.4213
2017-2018	1	DS	1	0	1	2	3.01859	1.11647	4.13506	1.73447	1.60289		52.3566	17.8957	70.2523
2017-2018	1	DS	1	0	1	3	2.99188	1.10659	4.09846	1.71762	1.58358		51.389	17.5236	68.9127	70.1954
2017-2018	1	DS	1	180	2	1	5.772	2.028	7.8	1.95865	1.813		113.053	36.7676	149.821
2017-2018	1	DS	1	180	2	2	6.09626	2.14193	8.23819	1.84676	1.68		112.583	35.9844	148.568
2017-2018	1	DS	1	180	2	3	6.00274	2.10907	8.11181	1.91486	1.67		114.944	35.2215	150.166	149.518
2017-2018	1	DS	1	240	3	1	6.32183	2.22119	8.54302	1.92919	1.74		121.96	38.6486	160.609
2017-2018	1	DS	1	240	3	2	6.44102	2.26306	8.70408	1.92953	1.68796		124.282	38.1995	162.481
2017-2018	1	DS	1	240	3	3	6.32915	2.22376	8.5529	1.92155	1.73504		121.618	38.5831	160.201	161.097
2017-2018	1	DS	1	300	4	1	5.9866	2.1034	8.09	2.14348	1.93217		128.322	40.6413	168.963
2017-2018	1	DS	1	300	4	2	5.9792	2.1008	8.08	2.12245	1.87801		126.905	39.4533	166.359
2017-2018	1	DS	1	300	4	3	6.105	2.145	8.25	2.12083	1.91081		129.476	40.987	170.463	168.595
2017-2018	1	WS	2	0	1	1	3.4565	1.3442	4.8007	1.64485	1.512		56.8544	20.3242	77.1786
2017-2018	1	WS	2	0	1	2	3.60022	1.40008	5.0003	1.66309	1.4955		59.8747	20.9383	80.813
2017-2018	1	WS	2	0	1	3	3.5208	1.3692	4.89	1.68248	1.4925		59.2367	20.4353	79.672	79.2212
2017-2018	1	WS	2	180	2	1	6.15343	2.16202	8.31545	1.93788	1.77552		119.246	38.3871	157.633
2017-2018	1	WS	2	180	2	2	5.99404	2.10602	8.10006	1.93008	1.78002		115.69	37.4875	153.177
2017-2018	1	WS	2	180	2	3	6.18004	2.17136	8.3514	1.94334	1.84446		120.099	40.05	160.149	156.987
2017-2018	1	WS	2	240	3	1	6.8746	2.4154	9.29	1.94031	1.74704		133.389	42.198	175.587
2017-2018	1	WS	2	240	3	2	6.53608	2.29646	8.83254	1.97649	1.82		129.185	41.7956	170.98
2017-2018	1	WS	2	240	3	3	6.58741	2.3145	8.9019	1.93593	1.84796		127.527	42.7709	170.298	172.288
2017-2018	1	WS	2	300	4	1	7.0445	2.6055	9.65	2.03599	1.94292		143.425	50.6228	194.048
2017-2018	1	WS	2	300	4	2	6.716	2.484	9.2	2.06545	1.86608		138.716	46.3534	185.069
2017-2018	1	WS	2	300	4	3	6.8255	2.5245	9.35	2.05267	1.96		140.105	49.4802	189.585	189.567
2018-2019	2	DS	1	0	1	1	4.42064	1.47355	5.89419	1.56446	1.66		69.1592	24.4609	93.6201
2018-2019	2	DS	1	0	1	2	4.69377	1.56459	6.25836	1.42773	1.53		67.0145	23.9382	90.9527
2018-2019	2	DS	1	0	1	3	4.58107	1.52702	6.1081	1.4502	1.55		66.4349	23.6689	90.1038	91.5589
2018-2019	2	DS	1	180	2	1	7.48701	2.36432	9.85132	1.56723	1.64802		117.339	38.9644	156.303
2018-2019	2	DS	1	180	2	2	7.34107	2.31823	9.65931	1.59163	1.66765		116.843	38.6601	155.503
2018-2019	2	DS	1	180	2	3	7.44752	2.35185	9.79937	1.59313	1.63432		118.649	38.4369	157.086	156.297
2018-2019	2	DS	1	240	3	1	8.25881	2.46692	10.7257	1.57843	1.66581		130.359	41.0941	171.453
2018-2019	2	DS	1	240	3	2	8.35958	2.49702	10.8566	1.6039	1.64		134.079	40.9511	175.03
2018-2019	2	DS	1	240	3	3	8.1556	2.43609	10.5917	1.60049	1.67419		130.53	40.7847	171.315	172.599
2018-2019	2	DS	1	300	4	1	7.59252	2.2679	9.86042	1.79958	1.80886		136.633	41.0232	177.656
2018-2019	2	DS	1	300	4	2	7.62601	2.2779	9.90391	1.78502	1.7555		136.126	39.9886	176.114
2018-2019	2	DS	1	300	4	3	7.97992	2.38361	10.3635	1.77878	1.80743		141.945	43.0822	185.028	179.599
2018-2019	2	WS	2	0	1	1	5.03175	1.50299	6.53474	1.46124	1.58		73.5259	23.7472	97.2732
2018-2019	2	WS	2	0	1	2	5.1963	1.55214	6.74844	1.47831	1.56		76.8175	24.2134	101.031
2018-2019	2	WS	2	0	1	3	4.86555	1.45335	6.3189	1.54214	1.627		75.0334	23.6459	98.6794	98.9945
2018-2019	2	WS	2	180	2	1	8.229	2.321	10.55	1.55076	1.68766		127.612	39.1706	166.782
2018-2019	2	WS	2	180	2	2	8.5254	2.4046	10.93	1.54974	1.542		132.122	37.0789	169.201
2018-2019	2	WS	2	180	2	3	8.775	2.475	11.25	1.52569	1.60034		133.879	39.6084	173.488	169.824
2018-2019	2	WS	2	240	3	1	9.1104	2.5696	11.68	1.57192	1.64948		143.208	42.3851	185.594
2018-2019	2	WS	2	240	3	2	8.90597	2.51194	11.4179	1.55705	1.6213		138.671	40.726	179.397
2018-2019	2	WS	2	240	3	3	9.672	2.728	12.4	1.52064	1.58922		147.076	43.3539	190.43	185.14
2018-2019	2	WS	2	300	4	1	9.1377	2.5773	11.715	1.65577	1.79		151.299	46.1337	197.433
2018-2019	2	WS	2	300	4	2	9.5823	2.7027	12.285	1.61188	1.81962		154.455	49.1789	203.634
2018-2019	2	WS	2	300	4	3	9.5004	2.6796	12.18	1.63787	1.79038		155.604	47.975	203.579	201.549

## Sheet: Nitrogen at maturity 
	Y	Sowing method	S	Nitrogen	N	R	DM	t/ha	t/ha	N concentration	%	N content	kg/ha
				kg/ha			stem+leaf+ear	grain	SUM	stem+leaf+ear	grain	stem+leaf+ear	grain	SUM	avg
2017-2018	1	DS	1	0	1	1	3.13136	3.22	6.35136	0.919308	2.2223	28.7869	71.5581	100.345
2017-2018	1	DS	1	0	1	2	3.10039	3.26	6.36039	0.881178	2.2302	27.32	72.7046	100.025
2017-2018	1	DS	1	0	1	3	3.04504	3.26321	6.30824	0.898736	2.1295	27.3668	69.4899	96.8567	99.0754
2017-2018	1	DS	1	180	2	1	6.27	5.59	11.86	0.948467	2.46961	59.4689	138.051	197.52
2017-2018	1	DS	1	180	2	2	6.64508	5.51692	12.162	0.965593	2.42039	64.1644	133.531	197.696
2017-2018	1	DS	1	180	2	3	6.57773	5.67367	12.2514	0.908979	2.49	59.7902	141.274	201.065	198.76
2017-2018	1	DS	1	240	3	1	6.97	6.01	12.98	0.992527	2.50664	69.1791	150.649	219.828
2017-2018	1	DS	1	240	3	2	7.13898	6.031	13.17	0.982387	2.4759	70.1324	149.322	219.454
2017-2018	1	DS	1	240	3	3	6.94126	5.73735	12.6786	0.990716	2.57746	68.7681	147.878	216.646	218.643
2017-2018	1	DS	1	300	4	1	6.76878	5.1716	11.9404	1.54765	2.54811	104.757	131.778	236.535
2017-2018	1	DS	1	300	4	2	6.80139	5.33413	12.1355	1.41992	2.59147	96.5742	138.232	234.807
2017-2018	1	DS	1	300	4	3	6.97983	5.24427	12.2241	1.45295	2.55632	101.414	134.06	235.474	235.605
2017-2018	1	WS	2	0	1	1	3.74392	3.76311	7.50704	0.740814	2.14028	27.7355	80.5413	108.277
2017-2018	1	WS	2	0	1	2	3.94369	3.77631	7.72	0.737624	2.21472	29.0896	83.6345	112.724
2017-2018	1	WS	2	0	1	3	3.79738	3.80558	7.60296	0.754487	2.2	28.6508	83.7227	112.373	111.125
2017-2018	1	WS	2	180	2	1	6.98279	5.98749	12.9703	0.926679	2.52933	64.7081	151.444	216.152
2017-2018	1	WS	2	180	2	2	6.75753	6.15326	12.9108	0.930468	2.49403	62.8767	153.464	216.341
2017-2018	1	WS	2	180	2	3	7.0487	6.00867	13.0574	0.934865	2.59664	65.8959	156.024	221.919	218.137
2017-2018	1	WS	2	240	3	1	7.27557	6.45452	13.7301	0.989442	2.69999	71.9875	174.271	246.259
2017-2018	1	WS	2	240	3	2	7.99048	6.5596	14.5501	0.978708	2.53	78.2035	165.958	244.161
2017-2018	1	WS	2	240	3	3	7.74512	6.56678	14.3119	0.984882	2.54001	76.2803	166.797	243.077	244.499
2017-2018	1	WS	2	300	4	1	8.28815	6.56947	14.8576	1.12193	2.75835	92.9874	181.209	274.196
2017-2018	1	WS	2	300	4	2	7.84934	6.69013	14.5395	1.12906	2.67648	88.6238	179.06	267.684
2017-2018	1	WS	2	300	4	3	7.95373	6.5404	14.4941	1.12132	2.72517	89.1866	178.237	267.424	269.768
2018-2019	2	DS	1	0	1	1	4.77488	4.38482	9.1597	0.663616	2.15498	31.6868	94.4921	126.179
2018-2019	2	DS	1	0	1	2	5.16628	4.19397	9.36025	0.645078	2.11279	33.3265	88.6099	121.936
2018-2019	2	DS	1	0	1	3	4.9935	4.28747	9.28096	0.657687	2.09223	32.8416	89.7036	122.545	123.554
2018-2019	2	DS	1	180	2	1	8.47382	6.42618	14.9	0.877888	2.31713	74.3906	148.903	223.294
2018-2019	2	DS	1	180	2	2	8.26309	6.60391	14.867	0.884595	2.26045	73.0949	149.278	222.373
2018-2019	2	DS	1	180	2	3	8.4326	6.5004	14.933	0.845624	2.33441	71.3081	151.746	223.054	222.907
2018-2019	2	DS	1	240	3	1	9.32504	7.07281	16.3979	0.885816	2.30584	82.6027	163.088	245.691
2018-2019	2	DS	1	240	3	2	9.4239	7.1861	16.61	0.878714	2.31739	82.8092	166.53	249.339
2018-2019	2	DS	1	240	3	3	9.13096	7.24118	16.3721	0.880839	2.30677	80.4291	167.037	247.466	247.499
2018-2019	2	DS	1	300	4	1	8.53503	6.58578	15.1208	1.24418	2.36542	106.191	155.781	261.972
2018-2019	2	DS	1	300	4	2	8.58415	6.46585	15.05	1.25874	2.39052	108.052	154.568	262.62
2018-2019	2	DS	1	300	4	3	9.00707	6.43336	15.4404	1.25068	2.41706	112.65	155.498	268.148	264.247
2018-2019	2	WS	2	0	1	1	5.46923	4.70288	10.1721	0.653316	2.11004	35.7313	99.2325	134.964
2018-2019	2	WS	2	0	1	2	5.72524	4.682	10.4072	0.654621	2.11915	37.4786	99.2187	136.697
2018-2019	2	WS	2	0	1	3	5.22423	4.77081	9.99505	0.665847	2.13081	34.7854	101.657	136.442	136.035
2018-2019	2	WS	2	180	2	1	9.38847	7.28735	16.6758	0.766031	2.288	71.9185	166.735	238.653
2018-2019	2	WS	2	180	2	2	9.73444	7.09627	16.8307	0.794599	2.3	77.3498	163.214	240.564
2018-2019	2	WS	2	180	2	3	10.0532	7.14029	17.1935	0.772564	2.342	77.6673	167.226	244.893	241.37
2018-2019	2	WS	2	240	3	1	10.5112	7.82895	18.3402	0.853702	2.31339	89.7343	181.114	270.848
2018-2019	2	WS	2	240	3	2	10.2762	7.98311	18.2593	0.769689	2.35661	79.0951	188.131	267.226
2018-2019	2	WS	2	240	3	3	11.2072	7.78333	18.9905	0.801824	2.35	89.8618	182.908	272.77	270.282
2018-2019	2	WS	2	300	4	1	10.4562	7.92	18.3762	0.952022	2.50707	99.5458	198.56	298.106
2018-2019	2	WS	2	300	4	2	11.0338	7.98	19.0138	0.939191	2.49913	103.628	199.43	303.058
2018-2019	2	WS	2	300	4	3	10.91	7.95	18.86	0.947298	2.43981	103.35	193.965	297.315	299.493

## Sheet: Nnitrogen
	Y	Sowing method	S	Nitrogen	N	R	AS N	average	MS N	average	GN	average	NPOST	average	NHI	average
				kg/ha			kg/ha		kg/ha		kg/ha		kg/ha		%
2017-2018	1	DS	1	0	1	1	71.4213		100.345		71.5581		28.9237		71.3121
2017-2018	1	DS	1	0	1	2	70.2523		100.025		72.7046		29.7723		72.6867
2017-2018	1	DS	1	0	1	3	68.9127	70.1954	96.8567	99.0754	69.4899	71.2509	27.9441	28.88	71.745	71.9146
2017-2018	1	DS	1	180	2	1	149.821		197.52		138.051		47.699		69.8922
2017-2018	1	DS	1	180	2	2	148.568		197.696		133.531		49.128		67.5438
2017-2018	1	DS	1	180	2	3	150.166	149.518	201.065	198.76	141.274	137.619	50.8988	49.242	70.2632	69.2331
2017-2018	1	DS	1	240	3	1	160.609		219.828		150.649		59.2196		68.5304
2017-2018	1	DS	1	240	3	2	162.481		219.454		149.322		56.9729		68.0423
2017-2018	1	DS	1	240	3	3	160.201	161.097	216.646	218.643	147.878	149.283	56.4449	57.5458	68.2578	68.2768
2017-2018	1	DS	1	300	4	1	168.963		236.535		131.778		67.5722		55.7118
2017-2018	1	DS	1	300	4	2	166.359		234.807		138.232		68.4479		58.8708
2017-2018	1	DS	1	300	4	3	170.463	168.595	235.474	235.605	134.06	134.69	65.0106	67.0103	56.9321	57.1715
2017-2018	1	WS	2	0	1	1	77.1786		108.277		80.5413		31.0982		74.3847
2017-2018	1	WS	2	0	1	2	80.813		112.724		83.6345		31.9111		74.1939
2017-2018	1	WS	2	0	1	3	79.672	79.2212	112.373	111.125	83.7227	82.6328	32.7015	31.9036	74.504	74.3609
2017-2018	1	WS	2	180	2	1	157.633		216.152		151.444		58.5183		70.0636
2017-2018	1	WS	2	180	2	2	153.177		216.341		153.464		63.1631		70.9362
2017-2018	1	WS	2	180	2	3	160.149	156.987	221.919	218.137	156.024	153.644	61.7702	61.1505	70.3064	70.4354
2017-2018	1	WS	2	240	3	1	175.587		246.259		174.271		70.6721		70.7675
2017-2018	1	WS	2	240	3	2	170.98		244.161		165.958		73.1811		67.9706
2017-2018	1	WS	2	240	3	3	170.298	172.288	243.077	244.499	166.797	169.009	72.7789	72.2107	68.6189	69.119
2017-2018	1	WS	2	300	4	1	194.048		274.196		181.209		80.1484		66.0873
2017-2018	1	WS	2	300	4	2	185.069		267.684		179.06		82.6148		66.8924
2017-2018	1	WS	2	300	4	3	189.585	189.567	267.424	269.768	178.237	179.502	77.8383	80.2005	66.6497	66.5431
2018-2019	2	DS	1	0	1	1	93.6201		126.179		94.4921		32.5588		74.8874
2018-2019	2	DS	1	0	1	2	90.9527		121.936		88.6099		30.9838		72.6689
2018-2019	2	DS	1	0	1	3	90.1038	91.5589	122.545	123.554	89.7036	90.9352	32.4414	31.9946	73.2004	73.5856
2018-2019	2	DS	1	180	2	1	156.303		223.294		148.903		66.9905		66.6849
2018-2019	2	DS	1	180	2	2	155.503		222.373		149.278		66.8702		67.1296
2018-2019	2	DS	1	180	2	3	157.086	156.297	223.054	222.907	151.746	149.976	65.9685	66.6097	68.031	67.2818
2018-2019	2	DS	1	240	3	1	171.453		245.691		163.088		74.2372		66.3794
2018-2019	2	DS	1	240	3	2	175.03		249.339		166.53		74.3091		66.7886
2018-2019	2	DS	1	240	3	3	171.315	172.599	247.466	247.499	167.037	165.552	76.1516	74.8993	67.499	66.889
2018-2019	2	DS	1	300	4	1	177.656		261.972		155.781		84.3159		59.4648
2018-2019	2	DS	1	300	4	2	176.114		262.62		154.568		86.5053		58.8561
2018-2019	2	DS	1	300	4	3	185.028	179.599	268.148	264.247	155.498	155.282	83.1202	84.6471	57.9898	58.7702
2018-2019	2	WS	2	0	1	1	97.2732		134.964		99.2325		37.6907		73.5252
2018-2019	2	WS	2	0	1	2	101.031		136.697		99.2187		35.6664		72.5828
2018-2019	2	WS	2	0	1	3	98.6794	98.9945	136.442	136.035	101.657	100.036	37.7631	37.0401	74.5054	73.5378
2018-2019	2	WS	2	180	2	1	166.782		238.653		166.735		71.8706		69.8648
2018-2019	2	WS	2	180	2	2	169.201		240.564		163.214		71.3634		67.8465
2018-2019	2	WS	2	180	2	3	173.488	169.824	244.893	241.37	167.226	165.725	71.4051	71.5464	68.2852	68.6655
2018-2019	2	WS	2	240	3	1	185.594		270.848		181.114		85.2546		66.8691
2018-2019	2	WS	2	240	3	2	179.397		267.226		188.131		87.8295		70.4014
2018-2019	2	WS	2	240	3	3	190.43	185.14	272.77	270.282	182.908	184.051	82.34	85.1414	67.0559	68.1088
2018-2019	2	WS	2	300	4	1	197.433		298.106		198.56		100.673		66.6072
2018-2019	2	WS	2	300	4	2	203.634		303.058		199.43		99.4243		65.8059
2018-2019	2	WS	2	300	4	3	203.579	201.549	297.315	299.493	193.965	197.318	93.7354	97.9441	65.2388	65.884

## Sheet: NUE
	Y	Sowing method	S	Nitrogen	N	R	yield	AEN	average	Nitrogen at maturity	REN	average	PFPN	average	SOIL N	Fer N	NUpE	average	grain dry matter	NUtE		NUE
				kg/ha			kg/ha	(kg kg-1)		（kg/ha1）	%		(kg kg-1)				%		t/ha	(kg kg-1)		(kg kg-1)
2017-2018	1	DS	1	0	1	1	3859.82			100.345					155	0	64.7387		3.22	32.0893		20.7742
2017-2018	1	DS	1	0	1	2	3844.97			100.025					155	0	64.532		3.26	32.592		21.0323
2017-2018	1	DS	1	0	1	3	3950.22			96.8567					155	0	62.4882	63.9196	3.26321	33.6911	32.7908	21.0529	20.9531
2017-2018	1	DS	1	180	2	1	6387.08	14.0404		197.52	53.986		35.4838		155	180	58.9611		5.59	28.301		16.6866
2017-2018	1	DS	1	180	2	2	6227.53	13.2365		197.696	54.2617		34.5974		155	180	59.0136		5.51692	27.9061		16.4684
2017-2018	1	DS	1	180	2	3	6304.47	13.0792	13.452	201.065	57.8933	55.3803	35.0248	35.0353	155	180	60.0193	59.3314	5.67367	28.2182	28.1417	16.9363	16.6971
2017-2018	1	DS	1	240	3	1	6894.59	12.6449		219.828	49.7847		28.7274		155	240	55.6528		6.01	27.3395		15.2152
2017-2018	1	DS	1	240	3	2	6707.58	11.9276		219.454	49.7622		27.9482		155	240	55.558		6.031	27.4819		15.2684
2017-2018	1	DS	1	240	3	3	6779.84	11.7901	12.1208	216.646	49.9121	49.8197	28.2493	28.3083	155	240	54.847	55.3526	5.73735	26.4826	27.1013	14.5249	15.0028
2017-2018	1	DS	1	300	4	1	6050	7.30061		236.535	45.3967		20.1667		155	300	51.9858		5.1716	21.864		11.3662
2017-2018	1	DS	1	300	4	2	5980.35	7.11794		234.807	44.9274		19.9345		155	300	51.6059		5.33413	22.7171		11.7234
2017-2018	1	DS	1	300	4	3	5945.65	6.65145	7.02333	235.474	46.2058	45.51	19.8188	19.9733	155	300	51.7525	51.7814	5.24427	22.2711	22.2841	11.5259	11.5385
2017-2018	1	WS	2	0	1	1	4461.06			108.277					155	0	69.856		3.76311	34.7546		24.2782
2017-2018	1	WS	2	0	1	2	4344.43			112.724					155	0	72.7252		3.77631	33.5004		24.3633
2017-2018	1	WS	2	0	1	3	4478.88			112.373					155	0	72.499	71.6934	3.80558	33.8655	34.0402	24.5521	24.3978
2017-2018	1	WS	2	180	2	1	6904.9	13.5769		216.152	59.9305		38.3606		155	180	64.5229		5.98749	27.7004		17.8731
2017-2018	1	WS	2	180	2	2	6757.09	13.4037		216.341	57.5647		37.5394		155	180	64.5793		6.15326	28.4425		18.3679
2017-2018	1	WS	2	180	2	3	6924.25	13.5854	13.522	221.919	60.8589	59.4514	38.468	38.1227	155	180	66.2446	65.1156	6.00867	27.0759	27.7396	17.9363	18.0591
2017-2018	1	WS	2	240	3	1	7707.75	13.5279		246.259	57.4924		32.1156		155	240	62.344		6.45452	26.2103		16.3405
2017-2018	1	WS	2	240	3	2	7513.45	13.2042		244.161	54.7655		31.306		155	240	61.813		6.5596	26.8658		16.6066
2017-2018	1	WS	2	240	3	3	7707.56	13.4529	13.395	243.077	54.4599	55.5726	32.1148	31.8455	155	240	61.5386	61.8985	6.56678	27.0152	26.6971	16.6248	16.524
2017-2018	1	WS	2	300	4	1	7850.59	11.2984		274.196	55.3065		26.1686		155	300	60.263		6.56947	23.959		14.4384
2017-2018	1	WS	2	300	4	2	7701.33	11.1897		267.684	51.6532		25.6711		155	300	58.8316		6.69013	24.9927		14.7036
2017-2018	1	WS	2	300	4	3	7818.08	11.1307	11.2063	267.424	51.6834	52.881	26.0603	25.9667	155	300	58.7744	59.2897	6.5404	24.4571	24.4696	14.3745	14.5055
2018-2019	2	DS	1	0	1	1	5019.66			126.179					162.36	0	77.7155		4.38482	34.7508		27.0068
2018-2019	2	DS	1	0	1	2	5092.9			121.936					162.36	0	75.1025		4.19397	34.3947		25.8313
2018-2019	2	DS	1	0	1	3	4956.68			122.545					162.36	0	75.4774	76.0985	4.28747	34.9868	34.7108	26.4072	26.4151
2018-2019	2	DS	1	180	2	1	7393.37	13.1873		223.294	53.9527		41.0743		162.36	180	65.2219		6.42618	28.779		18.7702
2018-2019	2	DS	1	180	2	2	7527	13.5228		222.373	55.7982		41.8167		162.36	180	64.9531		6.60391	29.6974		19.2894
2018-2019	2	DS	1	180	2	3	7503.67	14.1499	13.62	223.054	55.8384	55.1965	41.687	41.526	162.36	180	65.152	65.109	6.5004	29.1427	29.2064	18.987	19.0155
2018-2019	2	DS	1	240	3	1	8056.91	12.6552		245.691	49.7966		33.5705		162.36	240	61.0624		7.07281	28.7875		17.5783
2018-2019	2	DS	1	240	3	2	8111.78	12.5786		249.339	53.0845		33.7991		162.36	240	61.9692		7.1861	28.8206		17.8599
2018-2019	2	DS	1	240	3	3	7961.03	12.5181	12.584	247.466	52.0504	51.6438	33.171	33.5135	162.36	240	61.5037	61.5118	7.24118	29.2613	28.9564	17.9968	17.8117
2018-2019	2	DS	1	300	4	1	7458.64	8.12993		261.972	45.2645		24.8621		162.36	300	56.6598		6.58578	25.1392		14.2438
2018-2019	2	DS	1	300	4	2	7503.9	8.03666		262.62	46.8944		25.013		162.36	300	56.7998		6.46585	24.6206		13.9845
2018-2019	2	DS	1	300	4	3	7410.74	8.18021	8.1156	268.148	48.5342	46.8977	24.7025	24.8592	162.36	300	57.9955	57.1517	6.43336	23.9918	24.5839	13.9142	14.0475
2018-2019	2	WS	2	0	1	1	5517.33			134.964					162.36	0	83.1263		4.70288	34.8455		28.9658
2018-2019	2	WS	2	0	1	2	5546.6			136.697					162.36	0	84.194		4.682	34.2509		28.8372
2018-2019	2	WS	2	0	1	3	5453.22			136.442					162.36	0	84.037	83.7857	4.77081	34.9657	34.6874	29.3842	29.0624
2018-2019	2	WS	2	180	2	1	8036.17	13.9936		238.653	57.6052		44.6454		162.36	180	69.7082		7.28944	30.5441		21.2917
2018-2019	2	WS	2	180	2	2	8307.52	15.3384		240.564	57.7038		46.1529		162.36	180	70.2664		7.09627	29.4985		20.7275
2018-2019	2	WS	2	180	2	3	8335.5	16.0127	15.1149	244.893	60.2502	58.5197	46.3084	45.7022	162.36	180	71.5308	70.5018	7.14029	29.1568	29.7331	20.8561	20.9584
2018-2019	2	WS	2	240	3	1	8889.67	14.0514		270.848	56.6185		37.0403		162.36	240	67.3149		7.82895	28.9053		19.4576
2018-2019	2	WS	2	240	3	2	9102.01	14.8142		267.226	54.387		37.925		162.36	240	66.4147		7.98311	29.874		19.8407
2018-2019	2	WS	2	240	3	3	8865.04	14.2159	14.3605	272.77	56.8032	55.9362	36.9377	37.301	162.36	240	67.7926	67.1741	7.78333	28.5344	29.1046	19.3442	19.5475
2018-2019	2	WS	2	300	4	1	9206.02	12.2956		298.106	54.3806		30.6867		162.36	300	64.4748		7.92	26.5678		17.1295
2018-2019	2	WS	2	300	4	2	8997.22	11.502		303.058	55.4536		29.9907		162.36	300	65.5459		7.98	26.3316		17.2593
2018-2019	2	WS	2	300	4	3	9167.2	12.3799	12.0592	297.315	53.6241	54.4861	30.5573	30.4116	162.36	300	64.3037	64.7748	7.95	26.7393	26.5462	17.1944	17.1944

## Sheet: weather
Year	Period	Precipitation	Daily mean temperature	Total accumulated temperature	Incident radiation
		mm	°C	°C d	MJ m-2
2017-	S-J	35.3	3.2	654.7	1395.1
2018	J-B	47.5	11.9	226.1	303.9
	B-A	27.1	18.1	344.7	360.8
	A-M	44.3	20.9	753.1	708.1
	Whole season	154.2	7.9	1978.6	2767.9
2018-	S-J	48.9	3.7	732.8	1588
2019	J-B	20.7	13.2	304.5	338.1
	B-A	22.7	18.6	371.4	370
	A-M	10.7	21.8	871.6	738.5
	Whole season	103	8.7	2280.3	3034.5
